# Supplementary material for: Identifying diseases in claims data using a machine learning approach – a case from Switzerland
Source: Arch Public Health. 2025 Dec 30;83:320. doi: 10.1186/s13690-025-01813-y (PMC12750951; doi:10.1186/s13690-025-01813-y)
Supplement: Supplementary file 1 — Additional file 1. Features from tariff catalogues used for training. [file 13690_2025_1813_MOESM1_ESM.xlsx]

## Sheet: title
Additional file 1
Features from claims data used for training
Journal	Archives of Public Health
Article title	Identifying diseases in claims data using a machine learning approach – A case from Switzerland
Authors	Stucki, Michael Kohler, Andreas Boes, Stefan
Corresponding author	Stucki, Michael Zurich University of Applied Sciences Winterthur Institute of Health Economics stcc@zhaw.ch

## Sheet: specialist, financing type
angiology
cardiology
dermatology
endocrinology
gastroenterology
gynaecology
haematology
infectiology
medical oncology
nephrology
neurology
ophthalmology
orthopaedics
other specialization
pneumology
radiooncology
rheumatology
tropical medicine
urology
maternity costs

## Sheet: ATC chapter
ATC code	ATC name
A01A	STOMATOLOGICAL PREPARATIONS
A02A	ANTACIDS
A02B	DRUGS FOR PEPTIC ULCER AND GASTRO-OESOPHAGEAL REFLUX DISEASE (GORD)
A03A	DRUGS FOR FUNCTIONAL GASTROINTESTINAL DISORDERS
A03B	BELLADONNA AND DERIVATIVES, PLAIN
A03C	ANTISPASMODICS IN COMBINATION WITH PSYCHOLEPTICS
A03F	PROPULSIVES
A04A	ANTIEMETICS AND ANTINAUSEANTS
A05A	BILE THERAPY
A05B	LIVER THERAPY, LIPOTROPICS
A05C	DRUGS FOR BILE THERAPY AND LIPOTROPICS IN COMBINATION
A06A	DRUGS FOR CONSTIPATION
A07A	INTESTINAL ANTIINFECTIVES
A07B	INTESTINAL ADSORBENTS
A07C	ELECTROLYTES WITH CARBOHYDRATES
A07D	ANTIPROPULSIVES
A07E	INTESTINAL ANTIINFLAMMATORY AGENTS
A07F	ANTIDIARRHEAL MICROORGANISMS
A07X	OTHER ANTIDIARRHEALS
A08A	ANTIOBESITY PREPARATIONS, EXCL. DIET PRODUCTS
A09A	DIGESTIVES, INCL. ENZYMES
A10A	INSULINS AND ANALOGUES
A10B	BLOOD GLUCOSE LOWERING DRUGS, EXCL. INSULINS
A11A	MULTIVITAMINS, COMBINATIONS
A11C	VITAMIN A AND D, INCL. COMBINATIONS OF THE TWO
A11D	VITAMIN B1, PLAIN AND IN COMBINATION WITH VITAMIN B6 AND B12
A11E	VITAMIN B-COMPLEX, INCL. COMBINATIONS
A11G	ASCORBIC ACID (VITAMIN C), INCL. COMBINATIONS
A11H	OTHER PLAIN VITAMIN PREPARATIONS
A11J	OTHER VITAMIN PRODUCTS, COMBINATIONS
A12A	CALCIUM
A12B	POTASSIUM
A12C	OTHER MINERAL SUPPLEMENTS
A13A	TONICS
A16A	OTHER ALIMENTARY TRACT AND METABOLISM PRODUCTS
B01A	ANTITHROMBOTIC AGENTS
B02A	ANTIFIBRINOLYTICS
B02B	VITAMIN K AND OTHER HEMOSTATICS
B03A	IRON PREPARATIONS
B03B	VITAMIN B12 AND FOLIC ACID
B03X	OTHER ANTIANEMIC PREPARATIONS
B05A	BLOOD AND RELATED PRODUCTS
B05B	I.V. SOLUTIONS
B05X	I.V. SOLUTION ADDITIVES
C01A	CARDIAC GLYCOSIDES
C01B	ANTIARRHYTHMICS, CLASS I AND III
C01C	CARDIAC STIMULANTS EXCL. CARDIAC GLYCOSIDES
C01D	VASODILATORS USED IN CARDIAC DISEASES
C01E	OTHER CARDIAC PREPARATIONS
C02A	ANTIADRENERGIC AGENTS, CENTRALLY ACTING
C02C	ANTIADRENERGIC AGENTS, PERIPHERALLY ACTING
C03A	LOW-CEILING DIURETICS, THIAZIDES
C03B	LOW-CEILING DIURETICS, EXCL. THIAZIDES
C03C	HIGH-CEILING DIURETICS
C03D	ALDOSTERONE ANTAGONISTS AND OTHER POTASSIUM-SPARING AGENTS
C03E	DIURETICS AND POTASSIUM-SPARING AGENTS IN COMBINATION
C04A	PERIPHERAL VASODILATORS
C05A	AGENTS FOR TREATMENT OF HEMORRHOIDS AND ANAL FISSURES FOR TOPICAL USE
C05B	ANTIVARICOSE THERAPY
C05C	CAPILLARY STABILIZING AGENTS
C07A	BETA BLOCKING AGENTS
C07B	BETA BLOCKING AGENTS AND THIAZIDES
C07C	BETA BLOCKING AGENTS AND OTHER DIURETICS
C07F	BETA BLOCKING AGENTS, OTHER COMBINATIONS
C08C	SELECTIVE CALCIUM CHANNEL BLOCKERS WITH MAINLY VASCULAR EFFECTS
C08D	SELECTIVE CALCIUM CHANNEL BLOCKERS WITH DIRECT CARDIAC EFFECTS
C09A	ACE INHIBITORS, PLAIN
C09B	ACE INHIBITORS, COMBINATIONS
C09C	ANGIOTENSIN II RECEPTOR BLOCKERS (ARBs), PLAIN
C09D	ANGIOTENSIN II RECEPTOR BLOCKERS (ARBs), COMBINATIONS
C09X	OTHER AGENTS ACTING ON THE RENIN-ANGIOTENSIN SYSTEM
C10A	LIPID MODIFYING AGENTS, PLAIN
C10B	LIPID MODIFYING AGENTS, COMBINATIONS
D01A	ANTIFUNGALS FOR TOPICAL USE
D01B	ANTIFUNGALS FOR SYSTEMIC USE
D01Z	ANTIFUNGALS, HOMEOPATHICS
D02A	EMOLLIENTS AND PROTECTIVES
D02B	PROTECTIVES AGAINST UV-RADIATION
D03A	CICATRIZANTS
D04A	ANTIPRURITICS, INCL. ANTIHISTAMINES, ANESTHETICS, ETC.
D05A	ANTIPSORIATICS FOR TOPICAL USE
D05B	ANTIPSORIATICS FOR SYSTEMIC USE
D06A	ANTIBIOTICS FOR TOPICAL USE
D06B	CHEMOTHERAPEUTICS FOR TOPICAL USE
D07A	CORTICOSTEROIDS, PLAIN
D07B	CORTICOSTEROIDS, COMBINATIONS WITH ANTISEPTICS
D07C	CORTICOSTEROIDS, COMBINATIONS WITH ANTIBIOTICS
D07X	CORTICOSTEROIDS, OTHER COMBINATIONS
D08A	ANTISEPTICS AND DISINFECTANTS
D09A	MEDICATED DRESSINGS
D10A	ANTI-ACNE PREPARATIONS FOR TOPICAL USE
D10B	ANTI-ACNE PREPARATIONS FOR SYSTEMIC USE
D11A	OTHER DERMATOLOGICAL PREPARATIONS
G01A	ANTIINFECTIVES AND ANTISEPTICS, EXCL. COMBINATIONS WITH CORTICOSTEROIDS
G02A	UTEROTONICS
G02B	CONTRACEPTIVES FOR TOPICAL USE
G02C	OTHER GYNECOLOGICALS
G03A	HORMONAL CONTRACEPTIVES FOR SYSTEMIC USE
G03B	ANDROGENS
G03C	ESTROGENS
G03D	PROGESTOGENS
G03F	PROGESTOGENS AND ESTROGENS IN COMBINATION
G03G	GONADOTROPINS AND OTHER OVULATION STIMULANTS
G03H	ANTIANDROGENS
G03X	OTHER SEX HORMONES AND MODULATORS OF THE GENITAL SYSTEM
G04B	UROLOGICALS
G04C	DRUGS USED IN BENIGN PROSTATIC HYPERTROPHY
H01A	ANTERIOR PITUITARY LOBE HORMONES AND ANALOGUES
H01B	POSTERIOR PITUITARY LOBE HORMONES
H02A	CORTICOSTEROIDS FOR SYSTEMIC USE, PLAIN
H02B	CORTICOSTEROIDS FOR SYSTEMIC USE, COMBINATIONS
H03A	THYROID PREPARATIONS
H03B	ANTITHYROID PREPARATIONS
H04A	GLYCOGENOLYTIC HORMONES
H05A	PARATHYROID HORMONES AND ANALOGUES
H05B	ANTI-PARATHYROID AGENTS
J01A	TETRACYCLINES
J01C	BETA-LACTAM ANTIBACTERIALS, PENICILLINS
J01D	OTHER BETA-LACTAM ANTIBACTERIALS
J01E	SULFONAMIDES AND TRIMETHOPRIM
J01F	MACROLIDES, LINCOSAMIDES AND STREPTOGRAMINS
J01G	AMINOGLYCOSIDE ANTIBACTERIALS
J01M	QUINOLONE ANTIBACTERIALS
J01X	OTHER ANTIBACTERIALS
J02A	ANTIMYCOTICS FOR SYSTEMIC USE
J04A	DRUGS FOR TREATMENT OF TUBERCULOSIS
J05A	DIRECT ACTING ANTIVIRALS
J06B	IMMUNOGLOBULINS
J07A	BACTERIAL VACCINES
J07B	VIRAL VACCINES
J07C	BACTERIAL AND VIRAL VACCINES, COMBINED
L01A	ALKYLATING AGENTS
L01B	ANTIMETABOLITES
L01C	PLANT ALKALOIDS AND OTHER NATURAL PRODUCTS
L01D	CYTOTOXIC ANTIBIOTICS AND RELATED SUBSTANCES
L01E	PROTEIN KINASE INHIBITORS
L01X	OTHER ANTINEOPLASTIC AGENTS
L02A	HORMONES AND RELATED AGENTS
L02B	HORMONE ANTAGONISTS AND RELATED AGENTS
L03A	IMMUNOSTIMULANTS
L04A	IMMUNOSUPPRESSANTS
M01A	ANTIINFLAMMATORY AND ANTIRHEUMATIC PRODUCTS, NON-STEROIDS
M02A	TOPICAL PRODUCTS FOR JOINT AND MUSCULAR PAIN
M03A	MUSCLE RELAXANTS, PERIPHERALLY ACTING AGENTS
M03B	MUSCLE RELAXANTS, CENTRALLY ACTING AGENTS
M04A	ANTIGOUT PREPARATIONS
M05B	DRUGS AFFECTING BONE STRUCTURE AND MINERALIZATION
M09A	OTHER DRUGS FOR DISORDERS OF THE MUSCULO-SKELETAL SYSTEM
N01A	ANESTHETICS, GENERAL
N01B	ANESTHETICS, LOCAL
N02A	OPIOIDS
N02B	OTHER ANALGESICS AND ANTIPYRETICS
N02C	ANTIMIGRAINE PREPARATIONS
N03A	ANTIEPILEPTICS
N04A	ANTICHOLINERGIC AGENTS
N04B	DOPAMINERGIC AGENTS
N05A	ANTIPSYCHOTICS
N05B	ANXIOLYTICS
N05C	HYPNOTICS AND SEDATIVES
N06A	ANTIDEPRESSANTS
N06B	PSYCHOSTIMULANTS, AGENTS USED FOR ADHD AND NOOTROPICS
N06C	PSYCHOLEPTICS AND PSYCHOANALEPTICS IN COMBINATION
N06D	ANTI-DEMENTIA DRUGS
N07A	PARASYMPATHOMIMETICS
N07B	DRUGS USED IN ADDICTIVE DISORDERS
N07C	ANTIVERTIGO PREPARATIONS
P01A	AGENTS AGAINST AMOEBIASIS AND OTHER PROTOZOAL DISEASES
P01B	ANTIMALARIALS
P02C	ANTINEMATODAL AGENTS
R01A	DECONGESTANTS AND OTHER NASAL PREPARATIONS FOR TOPICAL USE
R01B	NASAL DECONGESTANTS FOR SYSTEMIC USE
R02A	THROAT PREPARATIONS
R03A	ADRENERGICS, INHALANTS
R03B	OTHER DRUGS FOR OBSTRUCTIVE AIRWAY DISEASES, INHALANTS
R03C	ADRENERGICS FOR SYSTEMIC USE
R03D	OTHER SYSTEMIC DRUGS FOR OBSTRUCTIVE AIRWAY DISEASES
R05C	EXPECTORANTS, EXCL. COMBINATIONS WITH COUGH SUPPRESSANTS
R05D	COUGH SUPPRESSANTS, EXCL. COMBINATIONS WITH EXPECTORANTS
R05F	COUGH SUPPRESSANTS AND EXPECTORANTS, COMBINATIONS
R05X	OTHER COLD PREPARATIONS
R05Z	COUGH AND COLD PREPARATIONS, HOMEOPATHICS
R06A	ANTIHISTAMINES FOR SYSTEMIC USE
R07A	OTHER RESPIRATORY SYSTEM PRODUCTS
S01A	ANTIINFECTIVES
S01B	ANTIINFLAMMATORY AGENTS
S01C	ANTIINFLAMMATORY AGENTS AND ANTIINFECTIVES IN COMBINATION
S01E	ANTIGLAUCOMA PREPARATIONS AND MIOTICS
S01F	MYDRIATICS AND CYCLOPLEGICS
S01G	DECONGESTANTS AND ANTIALLERGICS
S01H	LOCAL ANESTHETICS
S01K	SURGICAL AIDS
S01L	OCULAR VASCULAR DISORDER AGENTS
S01X	OTHER OPHTHALMOLOGICALS
S02C	CORTICOSTEROIDS AND ANTIINFECTIVES IN COMBINATION
S02D	OTHER OTOLOGICALS
V01A	ALLERGENS
V03A	ALL OTHER THERAPEUTIC PRODUCTS
V03Z	ALL OTHER THERAPEUTIC PRODUCTS, HOMEOPATHICS
V04C	OTHER DIAGNOSTIC AGENTS
V06D	OTHER NUTRIENTS
V07A	ALL OTHER NON-THERAPEUTIC PRODUCTS
V08A	X-RAY CONTRAST MEDIA, IODINATED
V08B	X-RAY CONTRAST MEDIA, NON-IODINATED
V08C	MAGNETIC RESONANCE IMAGING CONTRAST MEDIA
V08D	ULTRASOUND CONTRAST MEDIA
V09B	SKELETON
V09F	THYROID
V09G	CARDIOVASCULAR SYSTEM

## Sheet: TARMED chapter
TARMED subchapter code	TARMED subchapter name
00	Basic services
01	Bandages
02	Psychiatry
03	Pediatric medicine, neonatology
04.01	skin, soft tissues - dermatology
04.02	skin, soft tissues - minor surgery
04.03	skin, soft tissues - reconstructive surgical treatment
05.01	Central and peripheral nervous system - neurology
05.02	Central and peripheral nervous system - Surgery of the central nervous system (neurosurgery)
05.03	Central and peripheral nervous system - Peripheral Nervous System Surgery
06	Spine
07	skull and frontal bone area
08	Eye
09	Ear
10	nose and paranasal sinuses
11	Mouth, buccal cavity and salivary gland
12	Pharynx
13	Larynx and trachea
14	Soft tissues of the neck, including thyroid and parathyroid glands; Excl. trachea part and bronchial part
15	Diagnostics and non-surgical therapy of the lower respiratory tract including sleep diagnostics
16	Surgical therapy of the thoracic organs
17.01	Diagnostics and non-surgical treatment of the heart and blood vessels - electrocardiography
17.02	Diagnostics and non-surgical treatment of the heart and blood vessels - echocardiography
17.03	Diagnostics and non-surgical treatment of the heart and blood vessels - Cardiological, angiological apparatus-based examination
17.04	Diagnostics and non-surgical treatment of the heart and blood vessels - cardiac cath lab
17.05	Diagnostics and non-surgical treatment of the heart and blood vessels - Basic technical services for the heart and blood vessels
18.03	Surgical therapy of the heart and vessels - vessels
19	Diagnostics and non-surgical therapy of the gastrointestinal tract
20	Surgical therapy of the gastrointestinal tract
21	Diagnostics and therapy of the kidneys and urinary tract as well as the male genital organs
22.01	Diagnostics and therapy of the female genital organs, obstetrics - gynecology
22.02	Diagnostics and therapy of the female genital organs, obstetrics - pregnancy and obstetrics
23	Diagnostics and therapy of the breast
24.01	Diagnostics and therapy of the musculoskeletal system - General diagnostic and/or therapeutic services, musculoskeletal system
24.02	Diagnostics and therapy of the musculoskeletal system - Shoulder, upper extremities
24.03	Diagnostics and therapy of the musculoskeletal system - Pelvis, lower extremities
26	Lymph nodes, lymphatic channels
28	anesthesia
29.05	pain therapy - general pain therapy
29.06	pain therapy - Interventional pain diagnostics and therapy
31	nuclear medicine
32	Radiation oncology, radiation therapy
34	Intensive care and special care units
35	Operating room, recovery room, day clinic
37	Clinical pathology (autopsy, histology, cytology) and forensic medicine
39.01	Imaging - general
39.02	Imaging - X-ray
39.03	Imaging - ultrasound, interventions
39.04	Imaging - Computed Tomography
39.05	Imaging - Magnetic Resonance Imaging
39.06	Imaging - angiography
39.08	Imaging - Imaging-monitored interventions

## Sheet: MiGel chapter
MiGel chapter code	MiGel chapter name
01	extractors
03	application aids
05	bandages
06	irradation devices
09	electrostimulators
10	walking aids
13	hearing aids
14	inhalation and respiratory therapy devices
15	incontinence aid
16	cold and heat therapy material
17	compression therapy material
21	measurement systems for body conditions and functions
23	orthoses
24	prostheses
25	visual aids
29	stoma articles
30	therapeutic movement devices
31	tracheoostoma aids
34	bandage material
99	other

## Sheet: AL chapter
AL chapter code	AL chapter name
1.2	Chemistry/Haematology/Immunology
2.2.1	cytogenetics
2.2.2 - 2021	molecular genetics - Extraction of human nucleic acids (genomic DNA or RNA) from primary sample
2.2.2 - 2022	molecular genetics - Modification of human nucleic acids before subsequent amplification and detection process
2.2.2 - 2x05	molecular genetics - Blood, coagulation, immune system
2.2.2 - 2x15	molecular genetics - Metabolic and endocrine diseases
2.2.2 - 2x25	molecular genetics - Neoplasms, hereditary
2.2.2 - 2x46	molecular genetics - Malignant hemopathies
2.2.2 - 2x50	molecular genetics - Others
2.2.2 - 2x60	molecular genetics - Orphan Diseases
2.2.2 - 2700	molecular genetics - DNA Banking: Extraction and storage of nucleic acids for later study
2.2.2 - 2910	molecular genetics - Surcharge for complex molecular genetic results generation
2.2.3	fetus
3.2	virology
4.2	general
