# Supplementary material for: Identifying diseases in claims data using a machine learning approach – a case from Switzerland
Source: Arch Public Health. 2025 Dec 30;83:320. doi: 10.1186/s13690-025-01813-y (PMC12750951; doi:10.1186/s13690-025-01813-y)
Supplement: Supplementary file 3 — Additional file 3. Variable importance. [file 13690_2025_1813_MOESM3_ESM.xlsx]

## Sheet: title
Additional file 3
Variable importance
Table shows for each disease the top 10 of the most important features in the disease prediction and their share (%) of the total importance
Journal	Archives of Public Health
Article title	Identifying diseases in claims data using a machine learning approach – A case from Switzerland
Authors	Stucki, Michael Kohler, Andreas Boes, Stefan
Corresponding author	Stucki, Michael Zurich University of Applied Sciences Winterthur Institute of Health Economics stcc@zhaw.ch

## Sheet: importance from RF
Disease group	Disease	Total importance top 10 features (%)	Variable rank 1	Share importance 1 (%)	Variable rank 2	Share importance 2 (%)	Variable rank 3	Share importance 3 (%)	Variable rank 4	Share importance 4 (%)	Variable rank 5	Share importance 5 (%)	Variable rank 6	Share importance 6 (%)	Variable rank 7	Share importance 7 (%)	Variable rank 8	Share importance 8 (%)	Variable rank 9	Share importance 9 (%)	Variable rank 10	Share importance 10 (%)
communicable	HIV/AIDS	100	ATC J05A	31.5	TARMED 00	13.4	AL 32	12.7	TARMED 3901	9.3	AL 42	9.2	TARMED 3903	7.6	ATC N02B	5.7	Age	4.5	ATC J07A	3.6	TARMED 31	2.5
communicable	hepatitis	48.7	ATC J05A	12.4	TARMED 00	7.4	AL 32	4.8	AL 12	4.6	AL 42	3.7	ATC N02A	3.4	ATC N05C	3.2	TARMED 3901	3.2	TARMED 3903	3.1	TARMED 35	3
maternal and neonatal disorders	maternal and neonatal disorders	68.2	TARMED 2202	22.8	Costs maternity	12	Age	9.4	Costs gynaecology	4.6	TARMED 03	4.4	TARMED 00	4	TARMED 3903	3.8	Costs other specialists	3	AL 12	2.3	AL 42	1.9
nutritional deficiencies	nutritional deficiencies	70.1	Age	31.5	AL 12	6.6	ATC B03A	5.8	ATC B03B	5	ATC A11C	4.9	ATC C03C	4.5	TARMED 00	3.8	ATC A02B	2.9	ATC A06A	2.8	AL 42	2.3
neoplasms	colon and rectum cancers	37.5	TARMED 00	4.9	TARMED 19	4.8	AL 12	4.3	AL 42	3.7	Migel 29	3.4	TARMED 3901	3.4	ATC A02B	3.3	TARMED 3904	3.3	ATC L01B	3.2	ATC N02B	3.1
neoplasms	trachea, bronchus, and lung cancers	41.3	TARMED 3904	6.9	TARMED 37	4.9	TARMED 00	4.8	AL 12	4.1	TARMED 3901	4	AL 42	3.8	ATC B05B	3.7	TARMED 32	3.2	ATC B01A	3.1	ATC A02B	2.9
neoplasms	breast cancer	52.3	ATC L02B	15.5	TARMED 23	14.7	TARMED 37	3.4	TARMED 2201	2.9	TARMED 32	2.9	TARMED 3902	2.7	TARMED 00	2.6	Costs gynaecology	2.6	Sex	2.5	TARMED 3903	2.4
neoplasms	prostate cancer	50	ATC L02A	8.6	TARMED 21	7.3	Costs urology	6	TARMED 00	4.4	ATC L02B	4.3	TARMED 37	4.3	AL 12	4.1	AL 42	3.9	TARMED 3903	3.8	TARMED 3901	3.3
cardiovascular	ischemic heart disease	47.8	ATC C10A	10.4	ATC B01A	7.8	ATC C07A	6.5	TARMED 1701	4.9	Age	3.7	ATC C01D	3.6	TARMED 1702	2.9	ATC C03C	2.8	TARMED 00	2.7	ATC C09A	2.4
cardiovascular	stroke	42.3	ATC C03C	10.3	Age	6.4	ATC B01A	5.7	TARMED 00	3.6	ATC C10A	3.5	ATC C07A	3.5	AL 12	2.7	ATC C09A	2.3	AL 42	2.1	TARMED 3901	2.1
cardiovascular	hypertensive heart disease	42.9	ATC C03C	7.8	Age	7.5	ATC C07A	5.7	TARMED 00	4.2	AL 12	3.6	AL 42	3	ATC C10A	2.9	ATC N02B	2.9	ATC C08C	2.6	TARMED 3901	2.6
cardiovascular	atrial fibrillation and flutter	51.3	ATC B01A	12.4	ATC C07A	6.9	ATC C01B	6.6	Age	6.1	ATC C03C	5.9	TARMED 00	3.2	AL 12	2.9	TARMED 1701	2.8	AL 42	2.4	TARMED 3901	2.1
respiratory	copd	48.7	ATC R03A	14.5	ATC R03B	11.5	TARMED 15	4.5	Migel 14	2.9	Age	2.8	ATC R05C	2.7	ATC C03C	2.7	TARMED 00	2.5	ATC A02B	2.4	AL 12	2.2
respiratory	asthma	50.6	ATC R03A	18.9	TARMED 00	5.7	AL 12	4.5	Age	4	ATC R03B	3.1	ATC R03D	3.1	AL 42	3	ATC A02B	2.8	TARMED 3902	2.8	TARMED 3901	2.8
digestive	cirrhosis and other chronic liver diseases	35.1	ATC C03D	5.8	TARMED 00	5.2	AL 12	4.9	AL 42	3.6	ATC A11D	2.8	ATC B01A	2.8	ATC A02B	2.7	Age	2.7	TARMED 3901	2.3	ATC C03C	2.3
neurological	alzheimer's disease and other dementias	47.3	ATC N06D	9.2	Age	7.6	ATC N05A	6.8	TARMED 00	4.5	AL 12	4.1	Migel 15	3.2	ATC N02B	3.2	AL 42	3.1	ATC B01A	2.8	TARMED 3901	2.7
neurological	parkinson's disease	78.4	ATC N04B	58.1	Costs Neurology	2.6	Age	2.6	TARMED 00	2.5	ATC N06D	2.4	AL 12	2.3	TARMED 0501	2.2	ATC A02B	2.1	TARMED 3901	1.8	AL 42	1.8
neurological	epilepsy	52.6	ATC N03A	28.1	TARMED 0501	4.5	TARMED 00	4.2	Age	2.9	ATC N06A	2.4	AL 12	2.4	ATC A02B	2.1	ATC M01A	2.1	ATC N02A	2	ATC N02B	2
neurological	multiple sclerosis	52.6	Costs Neurology	6.9	ATC M03B	6.5	TARMED 0501	6.1	TARMED 00	5.5	ATC N02B	5	AL 12	4.9	TARMED 3905	4.7	Migel 15	4.6	AL 42	4.3	TARMED 3901	4.2
mental	schizophrenia	64.7	ATC N05A	27.9	ATC N04A	7.9	TARMED 02	7.6	TARMED 00	3.9	ATC N05B	3.7	ATC N06A	3.2	AL 12	3.1	AL 42	2.9	Age	2.5	ATC N05C	2.1
mental	depression	58.1	ATC N06A	22.1	TARMED 02	13.4	ATC N05A	5.1	TARMED 00	3.4	ATC N05B	2.8	AL 12	2.4	Age	2.3	ATC N05C	2.3	ATC N02B	2.1	AL 42	2
mental	adhd	65.2	ATC N06B	24	TARMED 02	8.2	TARMED 00	6.7	Age	4.8	AL 12	4.8	ATC N06A	4.6	AL 42	3.9	ATC N05A	2.9	AL 32	2.8	ATC N02B	2.7
mental	alcohol and drug use disorders	32.6	ATC A11D	4.3	TARMED 02	3.9	TARMED 00	3.7	ATC N05B	3.3	ATC N05A	3.3	Age	3	AL 12	3	ATC N06A	2.9	ATC N07B	2.7	AL 42	2.5
diabetes and kidney	diabetes	68.2	ATC A10B	33.6	ATC A10A	10.8	Migel 21	7.9	Migel 3	2.8	ATC C10A	2.6	Age	2.6	TARMED 00	2.2	AL 12	2.1	ATC B01A	1.9	ATC A02B	1.6
diabetes and kidney	chronic kidney disease	39.7	ATC C03C	10.4	Age	9.8	ATC C07A	3.6	ATC B01A	3.2	TARMED 00	2.6	AL 12	2.5	ATC A02B	2.3	ATC M01A	1.8	AL 42	1.8	ATC N02B	1.7
skin and subcutaneous diseases	skin and subcutaneous diseases	26.4	Migel 34	4.3	TARMED 00	3.5	AL 12	2.8	Age	2.7	ATC J01C	2.6	AL 42	2.4	ATC N02B	2.2	TARMED 3901	2.2	TARMED 0402	2.1	ATC C03C	1.7
sense organ diseases	sense organ diseases	35	TARMED 08	7	TARMED 00	3.9	ATC S01E	3.7	Age	3.6	Costs ophthalmology	3.3	TARMED 09	3.2	AL 12	2.8	ATC S01B	2.7	AL 42	2.4	ATC N02B	2.3
musculoskeletal	rheumatoid arthritis	88.4	ATC L04A	17.5	TARMED 00	12.2	AL 12	11.4	AL 42	9	TARMED 3901	8.5	TARMED 3903	7	Age	6.4	TARMED 35	6.2	ATC B05B	5.4	ATC A06A	4.9
musculoskeletal	osteoarthritis	52	ATC B01A	11.5	TARMED 3902	8.3	Costs orthopaedics	7.1	TARMED 2401	5.3	ATC M01A	4.2	Age	3.9	TARMED 00	3.5	TARMED 3901	2.9	AL 12	2.7	ATC N02B	2.4
musculoskeletal	low back pain	39.4	ATC N02A	7.5	ATC N02B	5.1	TARMED 00	4.3	AL 12	3.5	TARMED 3901	3.4	ATC M01A	3.3	ATC M03B	3.2	TARMED 3902	3.1	AL 42	3.1	Age	3
musculoskeletal	osteoporosis	47.8	ATC M05B	11.7	ATC A12A	8.3	Age	4.8	ATC N02A	4.3	TARMED 00	4	ATC N02B	4	AL 12	3.1	AL 42	2.7	TARMED 3901	2.5	TARMED 3902	2.5
other non-communicable	oral disorders	46.5	TARMED 00	11.9	AL 12	5.6	Costs other specialists	4.2	ATC J01C	4.1	Age	3.8	ATC A02B	3.5	TARMED 07	3.5	AL 42	3.5	ATC N02B	3.2	ATC J01F	3.2
